# Supplementary material for: Simulation of Lake Victoria Circulation Patterns Using the Regional Ocean Modeling System (ROMS)
Source: PLoS One. 2016 Mar 31;11(3):e0151272. doi: 10.1371/journal.pone.0151272 (PMC4816512; doi:10.1371/journal.pone.0151272)
Supplement: S1 Files — (ZIP) [file pone.0151272.s001.zip]

Archive with 26 entries (25 files):
- S1/
- S1/srtm_eastafrica_latlong.shx
- S1/srtm_eastafrica_latlong.shp
- S1/srtm_eastafrica_latlong.sbx
- S1/srtm_eastafrica_latlong.sbn
- S1/Town.shx
- S1/Town.shp
- S1/Town.qpj
- S1/srtm_eastafrica_latlong.dbf
- S1/Town.prj
- S1/Town.dbf
- S1/Rivers.shx
- S1/Rivers.shp
- S1/Rivers.qpj
- S1/Rivers.prj
- S1/Rivers.dbf
- S1/contours.shx
- S1/contours.shp
- S1/contours.qpj
- S1/contours.dbf
- S1/contours.prj
- S1/bathy.shx
- S1/bathy.shp
- S1/bathy.qpj
- S1/bathy.prj
- S1/bathy.dbf
